# Supplementary material for: Theme and variations: evolutionary diversification of the HET-s functional amyloid motif
Source: Sci Rep. 2015 Jul 29;5:12494. doi: 10.1038/srep12494 (PMC4518210; doi:10.1038/srep12494)
Supplement: Supplementary File S1 [file srep12494-s2.xls]

## Sheet: Arkusz1
seqid	sequence up to 80 last residues	sequence with position of motifs	before motif 1	motif 1 aligned	beg1	end1	loop	len	motif 2 aligned	beg2	end2	after motif 2	r0 motif
>gi_171848907_pdb_2RNM_A_	MKIDAIVGRNSAKDIRTEERARVQLGNVVTAAALHGGIRISDQTTNSVETVVGKGESRVLIGNEYGGKGFWDNHHHHHH	MKIDAIV111111111111111111111VTAAALHGGIRISDQ222222222222222222222YGGKGFWDNHHHHHH	MKIDAIV	GRNSAKDIRTEERARVQLGNV	8	28	VTAAALHGGIRISDQ	15	TTNSVETVVGKGESRVLIGNE	44	64	YGGKGFWDNHHHHHH
>gi_228211_prf__1718317A_	AMSDAAAQKIDAIVGRNSAKDIRTEERARVQLGNVVTAAALHGGIRISDQTTNSVETVVGKGESRVLIGNEYGGKGFWDN	AMSDAAAQKIDAIV111111111111111111111VTAAALHGGIRISDQ222222222222222222222YGGKGFWDN	AMSDAAAQKIDAIV	GRNSAKDIRTEERARVQLGNV	15	35	VTAAALHGGIRISDQ	15	TTNSVETVVGKGESRVLIGNE	51	71	YGGKGFWDN	MANQVRSIHAEGQARVHVGNS
>gi_228212_prf__1718317B_	AMSDAAAQKIDAIVGRNSAKDIRTEKRARVQLGNVVTAARLHEIRISDQFTTNSVETVVGKGESKVLIGNEYGGKGFWDN	AMSDAAAQKIDAIV111111111111111111111VTAARLHEIRISDQF222222222222222222222YGGKGFWDN	AMSDAAAQKIDAIV	GRNSAKDIRTEKRARVQLGNV	15	35	VTAARLHEIRISDQF	15	TTNSVETVVGKGESKVLIGNE	51	71	YGGKGFWDN
>gi_342871650_gb_EGU74155	SVLSEAVARKTEWIAVRIYAKDIKSEEMARVRVGNEWSEAALGRGTAIADQTVSRVDSVAARGKSAVHIGHQYGGRGIFD	SVLSEAVARKTEWIA111111111111111111111WSEAALGRGTAIADQ222222222222222222222YGGRGIFD	SVLSEAVARKTEWIA	VRIYAKDIKSEEMARVRVGNE	16	36	WSEAALGRGTAIADQ	15	TVSRVDSVAARGKSAVHIGHQ	52	72	YGGRGIFD	TMNSLGHATVGDNGRLQVGNN
>gi_342887385_gb_EGU86897	VDPVLSDASKNKSLEIAGKNSAGRINGPGMVNIGNSFLTESFPNSQGVRVDTVNHVDEINTAEPSRVHIGNTWGGKGFWD	VDPVLSDASKNKSLEIA1111111111111111111FLTESFPNSQGVRVD222222222222222222222WGGKGFWD	VDPVLSDASKNKSLEIA	GKNSAGRINGPG--MVNIGNS	18	36	FLTESFPNSQGVRVD	15	TVNHVDEINTAEPSRVHIGNT	52	72	WGGKGFWD	SSTAVQSLNASGSSRVHVGNS
>gi_347837243_emb_CCD5181	PQETQEIFEKTWKQALAEIASHRIKIGKVTQASNAKAVIGVHGLENANEMNVEIDDVSVGPGSWSLVGVSNGVDLNAFFK	PQETQEIFEKTWKQALAEIAS111111111111111111111GLENANE222222222222222222222NGVDLNAFFK	PQETQEIFEKTWKQALAEIAS	HRIKIGKVTQASNAKAVIGVH	22	42	GLENANE	7	MNVEIDDVSVGPGSWSLVGVS	50	70	NGVDLNAFFK
>gi_475673364_gb_EMT70475	LDPILYDLSKEKLQEITGKNSAGRISGSGAVNIGNTFVKESFLQSKGFKDHTTNYVNEVDTAETGRVNIGNTYGGKGFWD	LDPILYDLSKEKLQEIT1111111111111111111FVKESFLQSKGFKDH222222222222222222222YGGKGFWD	LDPILYDLSKEKLQEIT	GKNSAGRISGSG--AVNIGNT	18	36	FVKESFLQSKGFKDH	15	TTNYVNEVDTAETGRVNIGNT	52	72	YGGKGFWD
>gi_475675013_gb_EMT72093	VDPVLSDASKNKSLEIAGKNSAGRITGPGRVKIGNSFLTESFPNSQRVRVDTVNHVDEINTAEPSRVHIGNTWGGKGFWD	VDPVLSDASKNKSLEIA1111111111111111111FLTESFPNSQRVRVD222222222222222222222WGGKGFWD	VDPVLSDASKNKSLEIA	GKNSAGRITGPG--RVKIGNS	18	36	FLTESFPNSQRVRVD	15	TVNHVDEINTAEPSRVHIGNT	52	72	WGGKGFWD	SSTAVQSLNASGSSRVHVGNS
>gi_475677570_gb_EMT74561	AVETDSLLADAIKEKVKVIAVRNYASEIKGDEDAKVRLGNDWSANALSAAIGLEDRTHNEADSVTAKGSSTVHIGNIYGG	AVETDSLLADAIKEKVKVIA111111111111111111111WSANALSAAIGLEDR222222222222222222222YGG	AVETDSLLADAIKEKVKVIA	VRNYASEIKGDEDAKVRLGND	21	41	WSANALSAAIGLEDR	15	THNEADSVTAKGSSTVHIGNI	57	77	YGG
>gi_475677571_gb_EMT74562	SVLSEAVTEKIEGIAGRNYAKDINSEGMARVRIGNEWSETAFTRGTGIADRTVNLADSVAAKGTSAVHIGNQYGGRGIFN	SVLSEAVTEKIEGIA111111111111111111111WSETAFTRGTGIADR222222222222222222222YGGRGIFN	SVLSEAVTEKIEGIA	GRNYAKDINSEGMARVRIGNE	16	36	WSETAFTRGTGIADR	15	TVNLADSVAAKGTSAVHIGNQ	52	72	YGGRGIFN
>gi_477517950_gb_ENH70189	VDPVLSDASKNKSLEIAGKNSAGRITGPGMVNIGNSFLTESFPNSQGVRVDTVNHVDEINTAEPSRVHIGNTWGGKGFWD	VDPVLSDASKNKSLEIA1111111111111111111FLTESFPNSQGVRVD222222222222222222222WGGKGFWD	VDPVLSDASKNKSLEIA	GKNSAGRITGPG--MVNIGNS	18	36	FLTESFPNSQGVRVD	15	TVNHVDEINTAEPSRVHIGNT	52	72	WGGKGFWD	SSSSVQSLNASGSSRVHVGNS
>gi_584417796_emb_CDM2951	LEASQEFMKDLLTQASQVRRGQRITDVEMSGKGKALVGRVGFENDEGDLYQEIHNVKATTGGKGIVGVVKGLDINAFFKD	LEASQEFMKDLLTQASQVR111111111111111111111GFENDEGD222222222222222222222KGLDINAFFKD	LEASQEFMKDLLTQASQVR	RGQRITDVEMSGKGKALVGRV	20	40	GFENDEGD	8	LYQEIHNVKATTGGKGIVGVV	49	69	KGLDINAFFKD	ITQHISGVNAESGGKVFAGYV
>gi_587682067_gb_EWZ28672	DDLLQEAASRRLEALGSSNTIDQAKVAETAKVKVVNEYIFQAVPSRTGVTTNKIRDLDAQGRSRVLVGDSHGTKGFMDSD	DDLLQEAASRRLEALG111111111111111111111YIFQAVPSRTGV222222222222222222222HGTKGFMDSD	DDLLQEAASRRLEALG	SSNTIDQAKVAETAKVKVVNE	17	37	YIFQAVPSRTGV	12	TTNKIRDLDAQGRSRVLVGDS	50	70	HGTKGFMDSD	TINSIASLWVKGHGRVQVGNS
>gi_587689594_gb_EWZ36199	VSEKVCRKALEAVTTERAAQRISAVCATEESTTLAGKFNVDGSDMTGQDISKVHAGQKSFAVAGLANNFDFTCFVPRRND	VSEKVCRKALEAVTTER111111111111111111111NVDGSDM222222222222222222222NNFDFTCFVPRRND	VSEKVCRKALEAVTTER	AAQRISAVCATEESTTLAGKF	18	38	NVDGSDM	7	TGQDISKVHAGQKSFAVAGLA	46	66	NNFDFTCFVPRRND
>gi_587714004_gb_EWZ85341	VDPVLSDASKNKSLEIAGKNSAGRINGPGMVYIGNSFLTESFPNSQGVRVDTVNHVDEINTAEPSRVHIGNTWGGKGFWD	VDPVLSDASKNKSLEIA1111111111111111111FLTESFPNSQGVRVD222222222222222222222WGGKGFWD	VDPVLSDASKNKSLEIA	GKNSAGRINGPG--MVYIGNS	18	36	FLTESFPNSQGVRVD	15	TVNHVDEINTAEPSRVHIGNT	52	72	WGGKGFWD	SSSSVQSLNASGSSRVHVGNS
>gi_587724467_gb_EWZ95804	VSEKVCRKALEAVTTERAAQRISDVCATEESTTLAGKFNVDGSDMTGQDISKIHAGQKSFAVAGLANNFDFTCFVPRRND	VSEKVCRKALEAVTTER111111111111111111111NVDGSDM222222222222222222222NNFDFTCFVPRRND	VSEKVCRKALEAVTTER	AAQRISDVCATEESTTLAGKF	18	38	NVDGSDM	7	TGQDISKIHAGQKSFAVAGLA	46	66	NNFDFTCFVPRRND	SPQNIHDISANNGSFLFAGAV
>gi_587730734_gb_EXA28450	TLEDAVRYKVDAIEGMNSAGNVKTEDLARFQLGNVYSEGALQREILIKDRTNNLVETVSAKDQSQVQIGTVYGGKGIWDN	TLEDAVRYKVDAIE111111111111111111111YSEGALQREILIKDR222222222222222222222YGGKGIWDN	TLEDAVRYKVDAIE	GMNSAGNVKTEDLARFQLGNV	15	35	YSEGALQREILIKDR	15	TNNLVETVSAKDQSQVQIGTV	51	71	YGGKGIWDN	SSSSVQSLNASGSSRVHVGNS
>gi_587737353_gb_EXA35069	VDPVLSDASKNKSLEIAGKNSAGRITGPGMVNIGNSFLTESFPNSQGVRVDTVNHVDEINTAEPSRVHIGNTWGGKGLWD	VDPVLSDASKNKSLEIA1111111111111111111FLTESFPNSQGVRVD222222222222222222222WGGKGLWD	VDPVLSDASKNKSLEIA	GKNSAGRITGPG--MVNIGNS	18	36	FLTESFPNSQGVRVD	15	TVNHVDEINTAEPSRVHIGNT	52	72	WGGKGLWD	SSSSVQSLNASGSSRVHVGNS
>gi_590049671_gb_EXK77195	VDPVLSDASKNKSLEIAGKNSAGRITGPGRVNIGNSFLTESFANSQRVRVDTVNHVDEINTAEPSRVYIGNTWGGKGFWD	VDPVLSDASKNKSLEIA1111111111111111111FLTESFANSQRVRVD222222222222222222222WGGKGFWD	VDPVLSDASKNKSLEIA	GKNSAGRITGPG--RVNIGNS	18	36	FLTESFANSQRVRVD	15	TVNHVDEINTAEPSRVYIGNT	52	72	WGGKGFWD	SSSSVQSLNASGSSRVHVGNS
>gi_591404514_gb_EXL39651	SLLADAIKEKVKVIAVRNYAREIKGDEDASVRLGNDWSANALSAAIGLEDRTHNEADSVTAKGSSTVHIGNQYGGWGILN	SLLADAIKEKVKVIA111111111111111111111WSANALSAAIGLEDR222222222222222222222YGGWGILN	SLLADAIKEKVKVIA	VRNYAREIKGDEDASVRLGND	16	36	WSANALSAAIGLEDR	15	THNEADSVTAKGSSTVHIGNQ	52	72	YGGWGILN	STNRVQHVNAHDQSKVQIGDN
>gi_591409972_gb_EXL45109	QMLSEAAQKTDDLLREAASKRLEALGINRIYKAKVTETAKVKVGNEYISQAVPGWTINEIVDLEARGSSDVHVGNTYGTK	QMLSEAAQKTDDLLREAASKRLEAL111111111111111111111YISQAVPGW222222222222222222222YGTK	QMLSEAAQKTDDLLREAASKRLEAL	GINRIYKAKVTETAKVKVGNE	26	46	YISQAVPGW	9	TINEIVDLEARGSSDVHVGNT	56	76	YGTK	TVNSAGHVEARDYSSVHVGNK
>gi_591416422_gb_EXL51559	PILSEAVAGKIEEIVVRIYAKDIKSEEMARVRVGNERSETAFARGTAVAYQTANRADSIAAKGKSVMHIGNQYGGRGIFD	PILSEAVAGKIEEIV111111111111111111111RSETAFARGTAVAYQ222222222222222222222YGGRGIFD	PILSEAVAGKIEEIV	VRIYAKDIKSEEMARVRVGNE	16	36	RSETAFARGTAVAYQ	15	TANRADSIAAKGKSVMHIGNQ	52	72	YGGRGIFD
>gi_591416425_gb_EXL51562	AAGTDQLLADRVKEKLKVIAVRNYTREINGDENAKVWLGNDWSVDALSAATGLDDRTHNEADSVSAKGSSAVHIGNRYGG	AAGTDQLLADRVKEKLKVIA111111111111111111111WSVDALSAATGLDDR222222222222222222222YGG	AAGTDQLLADRVKEKLKVIA	VRNYTREINGDENAKVWLGND	21	41	WSVDALSAATGLDDR	15	THNEADSVSAKGSSAVHIGNR	57	77	YGG
>gi_591429779_gb_EXL64422	SVLSEAVTKKIEGIAGRNFTKDIKSEEMARVRVGNEWSETTMARGTGIADRTANLADSVEAKGTSAVHIGNQYGGRGIFD	SVLSEAVTKKIEGIA111111111111111111111WSETTMARGTGIADR222222222222222222222YGGRGIFD	SVLSEAVTKKIEGIA	GRNFTKDIKSEEMARVRVGNE	16	36	WSETTMARGTGIADR	15	TANLADSVEAKGTSAVHIGNQ	52	72	YGGRGIFD
>gi_591484967_gb_EXM14895	DDLLQEAASRRLEALGSSNTIDQAKVAETAKVKVGNEYIFQAVPSRTGITTNKIGDLDAQGRSRVLVGDSHGTKGFMDSD	DDLLQEAASRRLEALG111111111111111111111YIFQAVPSRTGI222222222222222222222HGTKGFMDSD	DDLLQEAASRRLEALG	SSNTIDQAKVAETAKVKVGNE	17	37	YIFQAVPSRTGI	12	TTNKIGDLDAQGRSRVLVGDS	50	70	HGTKGFMDSD	TINSLRNATISGNGKLQVGDN
>gi_591490724_gb_EXM20379	LDPILYDLSKEKLQEITGKNSAGRISGSGAVNIGNTFVKESFLQSKGFKDHTTNYVNEVDTAETGRVNIVNTYGGKGFWD	LDPILYDLSKEKLQEIT1111111111111111111FVKESFLQSKGFKDH222222222222222222222YGGKGFWD	LDPILYDLSKEKLQEIT	GKNSAGRISGSG--AVNIGNT	18	36	FVKESFLQSKGFKDH	15	TTNYVNEVDTAETGRVNIVNT	52	72	YGGKGFWD	PSISVQSLTAAESSRVHVGNN
>gi_591491159_gb_EXM20799	VDPVLSDAFKNKSLEIAGKNSAGRINGPGMVNIGNSFLTESFPNSQGVRVDTVNHVDEINTAEPSRVHIGNTWGGKGFWD	VDPVLSDAFKNKSLEIA1111111111111111111FLTESFPNSQGVRVD222222222222222222222WGGKGFWD	VDPVLSDAFKNKSLEIA	GKNSAGRINGPG--MVNIGNS	18	36	FLTESFPNSQGVRVD	15	TVNHVDEINTAEPSRVHIGNT	52	72	WGGKGFWD	SSSSVQSLNASGSSRVHVGNS
>gi_596542459_gb_EYB22904	RTSEEALKATVSERTKQNIRDVKTTGNSIALAGLINTDREETNVEQNISQIHTDGHSISVAGVAKNLDINSMFSQMRSLE	RTSEEALKATVSER111111111111111111111NTDREETN222222222222222222222KNLDINSMFSQMRSLE	RTSEEALKATVSER	TKQNIRDVKTTGNSIALAGLI	15	35	NTDREETN	8	VEQNISQIHTDGHSISVAGVA	44	64	KNLDINSMFSQMRSLE
>gi_596545102_gb_EYB25190	DPILADTTKRKLQEITGQNTARCISGKGRTNIGHIFVNDSFVESKGFCDSTFNHVDEINLDETARVNIGNTYGGKGFWDS	DPILADTTKRKLQE111111111111111111111FVNDSFVESKGFCDS222222222222222222222YGGKGFWDS	DPILADTTKRKLQE	ITGQNTARCISGKGRTNIGHI	15	35	FVNDSFVESKGFCDS	15	TFNHVDEINLDETARVNIGNT	51	71	YGGKGFWDS
>gi_596554240_gb_EYB33390	VMQDAVQRKLNMIEGHNTAEFVNLEGSAKFLVGNVFSETFLQRDVLFNDRTKNSMRTVSATNQSRLQVGNVYGGRGIWED	VMQDAVQRKLNMIE111111111111111111111FSETFLQRDVLFNDR222222222222222222222YGGRGIWED	VMQDAVQRKLNMIE	GHNTAEFVNLEGSAKFLVGNV	15	35	FSETFLQRDVLFNDR	15	TKNSMRTVSATNQSRLQVGNV	51	71	YGGRGIWED	SANSAHTVNASDSSRVHIGNN
>gi_596672318_ref_XP_0072	NSDTVLTQAVSEAISSQGTTHKYSFTEASEDSIVIQGDYISEGFSGHVPMDRPGHSYGVTIITGGTKLIQGDSYGSGVFF	NSDTVLTQAVSEAISSQG111111111111111111111ISEGFSGHVPMDR222222222222222222222YGSGVFF	NSDTVLTQAVSEAISSQG	TTHKYSFTEASEDSIVIQGDY	19	39	ISEGFSGHVPMDR	13	PGHSYGVTIITGGTKLIQGDS	53	73	YGSGVFF
>gi_596717338_ref_XP_0072	TKMLTQCARVCMPVLEAAAKTEGNTVRYAVALGEARQLVGVIGDVKAEGAAVAIDQLIAKDKARQMGGTISGDVALAFMK	TKMLTQCARVCMPVLEAAAKT111111111111111111111GDVKAEG222222222222222222222SGDVALAFMK	TKMLTQCARVCMPVLEAAAKT	EGNTVRYAVALGEARQLVGVI	22	42	GDVKAEG	7	AAVAIDQLIAKDKARQMGGTI	50	70	SGDVALAFMK	KLDATNVAIAKDNSRQIVGSV
>gi_628327468_ref_XP_0077	EADQVSSAVVFYQVRSERTGQDIGNIRTSDDSRALVGLPESVVGKVHQRIKDVTTHNNSAAAVGVFDKSVDMRDFFKKTL	EADQVSSAVVFYQVRSER111111111111111111111ESVVGK222222222222222222222DKSVDMRDFFKKTL	EADQVSSAVVFYQVRSER	TGQDIGNIRTSDDSRALVGLP	19	39	ESVVGK	6	VHQRIKDVTTHNNSAAAVGVF	46	66	DKSVDMRDFFKKTL	SNQDISGVSITDHSRAAVGTF
>gi_628331174_ref_XP_0077	AAEGVDQQLQDSVQQAIASQSGHTFRDNMAMEGARVRYGDEHAVGVTGTGAGHRYGGNTAQGSSRVHYGNKFGGKSVLDD	AAEGVDQQLQDSVQQAIASQ111111111111111111111HAVGVTGTG222222222222222222222FGGKSVLDD	AAEGVDQQLQDSVQQAIASQ	SGHTFRDNMAMEGARVRYGDE	21	41	HAVGVTGTG	9	AGHRYGGNTAQGSSRVHYGNK	51	71	FGGKSVLDD	AGQSFERNLIN-ESRVHFGNN
>gi_630031248_ref_XP_0078	RTAILRDTCEVALQATRAKRSGQTFGDMHLDQSMAMQGIVGQAQEGVDQSFGKLTAQNKSRAFQGQMNATSFAQMFNAKE	RTAILRDTCEVALQATRAKR11111111111111111111GQAQEG222222222222222222222NATSFAQMFNAKE	RTAILRDTCEVALQATRAKR	SGQTFGDMHL-DQSMAMQGIV	21	40	GQAQEG	6	VDQSFGKLTAQNKSRAFQGQM	47	67	NATSFAQMFNAKE	GSQRFGDANVSDGSQSFQGVV
>gi_630034068_ref_XP_0078	DRMLRQCLKVCTSGLGETAKTTGTTVKYAETLDQARQFIGNIGDVGNGGPETNVEHGQAKNESRQVIGNIDASFARDYLC	DRMLRQCLKVCTSGLGETAKT111111111111111111111GDVGNGG222222222222222222222DASFARDYLC	DRMLRQCLKVCTSGLGETAKT	TGTTVKYAETLDQARQFIGNI	22	42	GDVGNGG	7	PETNVEHGQAKNESRQVIGNI	50	70	DASFARDYLC	VSVEVEQASASGNAHQFIGNV
>gi_630034143_ref_XP_0078	SLERTTALQESNQAALKALQQKRIGQTFGDLHTDQSMAMQGIVGEAQQGVDQSFGKLNAINNSRAFQGQMDAGSFAQMFK	SLERTTALQESNQAALKALQQKR11111111111111111111GEAQQG222222222222222222222DAGSFAQMFK	SLERTTALQESNQAALKALQQKR	IGQTFGDLHT-DQSMAMQGIV	24	43	GEAQQG	6	VDQSFGKLNAINNSRAFQGQM	50	70	DAGSFAQMFK	ASQQFGNTVVDHGSRLFQGIV
>gi_666434748_gb_KEY82242	CEGELSRTVYERTGQKIKGVKATNHSSSLAGFINTSGDELTIDQDISDVTADNWSVAAAGVIKNLNFKDLCSTATSRQTP	CEGELSRTVYER111111111111111111111NTSGDELT222222222222222222222KNLNFKDLCSTATSRQTP	CEGELSRTVYER	TGQKIKGVKATNHSSSLAGFI	13	33	NTSGDELT	8	IDQDISDVTADNWSVAAAGVI	42	62	KNLNFKDLCSTATSRQTP
>gi_667728315_gb_KFA69356	SFQRFAVLQKTCEAALRVTQAKRTGQIFGDMQIDQSFAMQGIVGEAQKGVDQSFGKLSAQNNSRAFQGQMDAASFARMFG	SFQRFAVLQKTCEAALRVTQAKR11111111111111111111GEAQKG222222222222222222222DAASFARMFG	SFQRFAVLQKTCEAALRVTQAKR	TGQIFGDMQI-DQSFAMQGIV	24	43	GEAQKG	6	VDQSFGKLSAQNNSRAFQGQM	50	70	DAASFARMFG	VSQQFGNAVVSDGSRLFQGII
>gi_671156951_ref_XP_0087	HSDTVNLDGTLQPRLISNLDGHVFHNNKIGGRARVAQGDLGWNLPRNTRRNLYAGNTMTGEAKVLQGNVLGVDLDAFWNG	HSDTVNLDGTLQPRLISNL111111111111111111111GWNLPRNT222222222222222222222LGVDLDAFWNG	HSDTVNLDGTLQPRLISNL	DGHVFHNNKIGGRARVAQGDL	20	40	GWNLPRNT	8	RRNLYAGNTMTGEAKVLQGNV	49	69	LGVDLDAFWNG
>gi_671180043_ref_XP_0087	ATEGVDQLLRNSVQHAIASQSGHTFTENLAMDNSRVRYGDEHAPGVPGAGAGHRYGGNTVQGSSKVHYGNRFGGKSVLDD	ATEGVDQLLRNSVQHAIASQ111111111111111111111HAPGVPGAG222222222222222222222FGGKSVLDD	ATEGVDQLLRNSVQHAIASQ	SGHTFTENLAMDNSRVRYGDE	21	41	HAPGVPGAG	9	AGHRYGGNTVQGSSKVHYGNR	51	71	FGGKSVLDD	AGQSFERNLI-NESKVHFGNN
>gi_682263263_gb_KFX89984	IAKCAEGVDSLLEDTAKKALIGHRYSNIDIKGHALTGDLIAQDWQGSMAGASHTYNGLTVGEGAKALIGNQLGGKGFWED	IAKCAEGVDSLLEDTAKKAL1111111111111111111IAQDWQGSMAG222222222222222222222LGGKGFWED	IAKCAEGVDSLLEDTAKKAL	IGHRYSNIDIKG--HALTGDL	21	39	IAQDWQGSMAG	11	ASHTYNGLTVGEGAKALIGNQ	51	71	LGGKGFWED
>gi_682282004_gb_KFY02934	LIADAATGVDSLLQMTVKEVIAGHQYSNIGIKGQAHTGDAYSSDWSGGAIGASHKYDGIKVEEGGKALVGNKYGGKDFWD	LIADAATGVDSLLQMTVKEVI1111111111111111111YSSDWSGGAIG222222222222222222222YGGKDFWD	LIADAATGVDSLLQMTVKEVI	AGHQYSNIGIKG--QAHTGDA	22	40	YSSDWSGGAIG	11	ASHKYDGIKVEEGGKALVGNK	52	72	YGGKDFWD	PSKLFQHITVKEGARAHIGDY
>gi_682282184_gb_KFY03085	LIADAATGVDSLLQKTVKEVIAGHQYSNIGIKGQAHTGDAYSSDWSGGAIGASHKYDGIKVEEGGKALVGNQYGGKDFWD	LIADAATGVDSLLQKTVKEVI1111111111111111111YSSDWSGGAIG222222222222222222222YGGKDFWD	LIADAATGVDSLLQKTVKEVI	AGHQYSNIGIKG--QAHTGDA	22	40	YSSDWSGGAIG	11	ASHKYDGIKVEEGGKALVGNQ	52	72	YGGKDFWD
>gi_682317463_gb_KFY22013	LIEDAATDVDNLLQKTAGEVIAGHQYSNIGIKGQALAGDAYSSDWSGGAIGASHKYDSVEVKEGGKALIGNKYGGKDFWD	LIEDAATDVDNLLQKTAGEVI1111111111111111111YSSDWSGGAIG222222222222222222222YGGKDFWD	LIEDAATDVDNLLQKTAGEVI	AGHQYSNIGIKG--QALAGDA	22	40	YSSDWSGGAIG	11	ASHKYDSVEVKEGGKALIGNK	52	72	YGGKDFWD
>gi_682456863_gb_KFZ14600	LEQISRGVDNLLRAAVGEALAGHQYKNVTIKGKAQVGDAVASGWSGGAAGLSHTYDGVQVDVSGKALLGNSRGGKGFWND	LEQISRGVDNLLRAAVGEAL1111111111111111111VASGWSGGAAG222222222222222222222RGGKGFWND	LEQISRGVDNLLRAAVGEAL	AGHQYKNVTIKG--KAQVGDA	21	39	VASGWSGGAAG	11	LSHTYDGVQVDVSGKALLGNS	51	71	RGGKGFWND
>gi_682471731_gb_KFZ24429	LIADAATGVDSLLQKTVKEVIAGHRYPNIQIKGQAHTGDSYSSDWSWGAMRASHKYDEIKVEESGKALVGNKYGGKDFWD	LIADAATGVDSLLQKTVKEVI1111111111111111111YSSDWSWGAMR222222222222222222222YGGKDFWD	LIADAATGVDSLLQKTVKEVI	AGHRYPNIQIKG--QAHTGDS	22	40	YSSDWSWGAMR	11	ASHKYDEIKVEESGKALVGNK	52	72	YGGKDFWD	SGNQYRNIRINEGAKAQLGNI
>gi_685850151_ref_XP_0092	VMEDAVQRKLNMIEGHNSAEFVNLEGSAKFLVGNVFSEKFLQRDTLLNDRTKNSMRTVSATNQSRLQVGNVYGARGIWED	VMEDAVQRKLNMIE111111111111111111111FSEKFLQRDTLLNDR222222222222222222222YGARGIWED	VMEDAVQRKLNMIE	GHNSAEFVNLEGSAKFLVGNV	15	35	FSEKFLQRDTLLNDR	15	TKNSMRTVSATNQSRLQVGNV	51	71	YGARGIWED	SANSAHTVNASDSSRVHIGNN
>gi_685859655_ref_XP_0092	LDPILADTTESKLQEITGQNTAGYISGKGRTNIGHTFVNDSFVQSKGFCDNTFNHVDEINLDETARVNIGNTYGGKGFWD	LDPILADTTESKLQE111111111111111111111FVNDSFVQSKGFCDN222222222222222222222YGGKGFWD	LDPILADTTESKLQE	ITGQNTAGYISGKGRTNIGHT	16	36	FVNDSFVQSKGFCDN	15	TFNHVDEINLDETARVNIGNT	52	72	YGGKGFWD	ISNIVESLDADGSSKVQVGNN
>gi_695119837_emb_CEG0276	KDSDPILADTTKSKRQEISGQNTVGYISGQGRTSVGDIFLTGSFAQPSVRTSNRVDHVNGGEASRVQIGNTYGGKSFWDY	KDSDPILADTTKSKRQE111111111111111111111FLTGSFAQPSVR222222222222222222222YGGKSFWDY	KDSDPILADTTKSKRQE	ISGQNTVGYISGQGRTSVGDI	18	38	FLTGSFAQPSVR	12	TSNRVDHVNGGEASRVQIGNT	51	71	YGGKSFWDY	ASNSLQSLSVAGTSRVQVGNN
>jgi_Aaoar1_422914_fgenes	CEEALSQTVHERTGQKIKGVYATNNSSALAGFINTSEQESRIDQDISDVVADNWSLAVAGVVKNIDFKDFAPCAPGRSGI	CEEALSQTVHER111111111111111111111NTSEQESR222222222222222222222KNIDFKDFAPCAPGRSGI	CEEALSQTVHER	TGQKIKGVYATNNSSALAGFI	13	33	NTSEQESR	8	IDQDISDVVADNWSLAVAGVV	42	62	KNIDFKDFAPCAPGRSGI	HSLNIHGISATDGAQIFAGIN
>jgi_Aaoar1_429219_fgenes	LSACTLAQAELSVLAGTTIKYAEAMEDSRQLFGQIGAAGEQDFQVMAVTIERLIAKGRAVQLTGRMSEDVAFAALGMSKE	LSACTLAQAELSVL111111111111111111111GAAGEQDFQV222222222222222222222SEDVAFAALGMSKE	LSACTLAQAELSVL	AGTTIKYAEAMEDSRQLFGQI	15	35	GAAGEQDFQV	10	MAVTIERLIAKGRAVQLTGRM	46	66	SEDVAFAALGMSKE
>jgi_Aciri1_iso_159232_fg	HLLHDAINIAAKHVTTGDKIKGLTIDGKARVEFGKFIASGYTGPAPAEKTKNRSFDNVKITGDARVRFDDTYGGPGVFDN	HLLHDAINIAAKHVT111111111111111111111IASGYTGPAPAEKT222222222222222222222YGGPGVFDN	HLLHDAINIAAKHVT	TGDKIKGLTIDGKARVEFGKF	16	36	IASGYTGPAPAEKT	14	KNRSFDNVKITGDARVRFDDT	51	71	YGGPGVFDN
>jgi_Amnli1_517605_fgenes	QSRLLEADQVSCGVVFSQVRSKRSGQDISNVVTLDNSRALVGLPASVVGKINQRITDVRTESGSVAVVGVYSDNISLKGL	QSRLLEADQVSCGVVFSQVRSKR111111111111111111111ASVVGK222222222222222222222SDNISLKGL	QSRLLEADQVSCGVVFSQVRSKR	SGQDISNVVTLDNSRALVGLP	24	44	ASVVGK	6	INQRITDVRTESGSVAVVGVY	51	71	SDNISLKGL	HSLNIHGISATDGAQIFAGIN
>jgi_Amore1_33010_fgenesh	IESAAQDVDPLLQAAAKETLTGHHYSNVVIKGKAQTGDAFSSDWKGKAIGASHTYDGVEVENNGKALIGNKYGGKDFWDD	IESAAQDVDPLLQAAAKETL1111111111111111111FSSDWKGKAIG222222222222222222222YGGKDFWDD	IESAAQDVDPLLQAAAKETL	TGHHYSNVVIKG--KAQTGDA	21	39	FSSDWKGKAIG	11	ASHTYDGVEVENNGKALIGNK	51	71	YGGKDFWDD	MGHNYSGICIEGGKSQLGDAY
>jgi_Antav1_424285_fgenes	DIDKTLRKVSEPVATSHRIHDQTVTDNARVQVGHTITKAWAHSPGPLPTAAGIIVDVQNVGGSSRVREGDVYAEKDDFWA	DIDKTLRKVSEPVA111111111111111111111ITKAWAHSPGPLPTA222222222222222222222YAEKDDFWA	DIDKTLRKVSEPVA	TSHRIHDQTVTDNARVQVGHT	15	35	ITKAWAHSPGPLPTA	15	AGIIVDVQNVGGSSRVREGDV	51	71	YAEKDDFWA	SNFLINHQNIEGHARVQNGHH
>jgi_Antav1_430800_fgenes	IDKTFKNVAAYNNKSGHQIGDQSTFDNARVQNGHTFTQVWATAAGTLPVGQGMTISIQKTGGHSRVRNGDVYIEKDDFWA	IDKTFKNVAAYNNK111111111111111111111FTQVWATAAGTLPVG222222222222222222222YIEKDDFWA	IDKTFKNVAAYNNK	SGHQIGDQSTFDNARVQNGHT	15	35	FTQVWATAAGTLPVG	15	QGMTISIQKTGGHSRVRNGDV	51	71	YIEKDDFWA	SNFLINHQNIEGHARVQNGHH
>jgi_Antav1_480847_gm1.39	LSKVIAERLEICGGQNYAKNIQSKEKARVRVGNEWTGAALSSHSAGLAGQTRNGADSVAARGSSAVHIGNSYGGRGIFDG	LSKVIAERLEICG111111111111111111111WTGAALSSHSAGLAGQ222222222222222222222YGGRGIFDG	LSKVIAERLEICG	GQNYAKNIQSKEKARVRVGNE	14	34	WTGAALSSHSAGLAGQ	16	TRNGADSVAARGSSAVHIGNS	51	71	YGGRGIFDG
>jgi_Apimo1_106420_gm1.41	LAEAAERKAAVIAGKNHASQVGAHEQARVRIGNEYAFAKNSSGLGGFADQTSNTADTVDARGMSRVHIGASYGGRGIFDD	LAEAAERKAAVIA111111111111111111111YAFAKNSSGLGGFADQ222222222222222222222YGGRGIFDD	LAEAAERKAAVIA	GKNHASQVGAHEQARVRIGNE	14	34	YAFAKNSSGLGGFADQ	16	TSNTADTVDARGMSRVHIGAS	51	71	YGGRGIFDD	QENSAGGLRADGQAKVQIGNT
>jgi_Apimo1_161755_e_gw1.	ILERFATLQHTCEATRKATQAQRTGQTFGDLQIDQSHAMQGIAGEVANAVDQSFGRLTAQNNSKAFQGQMDAASFARMFG	ILERFATLQHTCEATRKATQAQR11111111111111111111GEVANA222222222222222222222DAASFARMFG	ILERFATLQHTCEATRKATQAQR	TGQTFGDLQI-DQSHAMQGIA	24	43	GEVANA	6	VDQSFGRLTAQNNSKAFQGQM	50	70	DAASFARMFG	VSQRFGDTIVSQGGRSFQGDV
>jgi_Apimo1_36290_fgenesh	RLCSESIPKTVAEVKQQRIRNVKTSANSVAHVGIFNEREGAEKINQDISDVTTDDKSFAVIGAANGIDFNQMLANMRGSS	RLCSESIPKTVAEV111111111111111111111NEREGAEK222222222222222222222NGIDFNQMLANMRGSS	RLCSESIPKTVAEV	KQQRIRNVKTSANSVAHVGIF	15	35	NEREGAEK	8	INQDISDVTTDDKSFAVIGAA	44	64	NGIDFNQMLANMRGSS	HHQDIHGITASTNAMVLAGTF
>jgi_Apimo1_62040_fgenesh	SLERFATLQKACEATLKATQAAQTRQSFRDMQIDQSLAMQGIVGEAQKGVDQTFGKLSAQNNSRGFQGQMDAASFARMFG	SLERFATLQKACEATLKATQAAQ11111111111111111111GEAQKG222222222222222222222DAASFARMFG	SLERFATLQKACEATLKATQAAQ	TRQSFRDMQI-DQSLAMQGIV	24	43	GEAQKG	6	VDQTFGKLSAQNNSRGFQGQM	50	70	DAASFARMFG	VSQQFGSAVVSDGSRLFQGIV
>jgi_Ascsa1_5541_5541_t	CEEVLSRTVFERTGQKIKGVKATRDSTALAGFINTFGEELKTNQGISDVTAEYRSLAVAGVIKNLDFKDLRRKYAQQGQG	CEEVLSRTVFER111111111111111111111NTFGEELK222222222222222222222KNLDFKDLRRKYAQQGQG	CEEVLSRTVFER	TGQKIKGVKATRDSTALAGFI	13	33	NTFGEELK	8	TNQGISDVTAEYRSLAVAGVI	42	62	KNLDFKDLRRKYAQQGQG
>jgi_Aspfo1_53584_fgenesh	LDLSRKFLENLLSEAHHIRTGQKITKADMSDGGKLLVGLINYESSREEVRQEIHDVKATSRGKGVVGMVKGFDVNSFFKD	LDLSRKFLENLLSEAHHIR111111111111111111111NYESSREE222222222222222222222KGFDVNSFFKD	LDLSRKFLENLLSEAHHIR	TGQKITKADMSDGGKLLVGLI	20	40	NYESSREE	8	VRQEIHDVKATSRGKGVVGMV	49	69	KGFDVNSFFKD
>jgi_Aspfu1_9620_Afu8g057	CEGELSRTVYERTGQKIKGVKATNHSSSLAGFINTSGDELTIDQDISDVTADNWSVAAAGVIKNLNFKDLRSTATSRQTP	CEGELSRTVYER111111111111111111111NTSGDELT222222222222222222222KNLNFKDLRSTATSRQTP	CEGELSRTVYER	TGQKIKGVKATNHSSSLAGFI	13	33	NTSGDELT	8	IDQDISDVTADNWSVAAAGVI	42	62	KNLNFKDLRSTATSRQTP	HQVSINNTSATDGGQTFAGVN
>jgi_Aspsy1_33517_fgenesh	ESSCEVDGLLEETLREAVRTRGGNRYEAVTITDSAMVENGDYVACGVVVTGPGNVYSGIHISGETRVRNGTNYGGRGVFD	ESSCEVDGLLEETLREAVRTR111111111111111111111VACGVVVTG222222222222222222222YGGRGVFD	ESSCEVDGLLEETLREAVRTR	GGNRYEAVTITDSAMVENGDY	22	42	VACGVVVTG	9	PGNVYSGIHISGETRVRNGTN	52	72	YGGRGVFD	RGHVFHGVTIGGSNNRVHLGDH
>jgi_Aulhe2_362588_estExt	IIFHAACEEALSSTAQERTGQKIRGIRATNDSKASAGFFNMGVGEELRFTQDISDVTADGHSIAAAGVFRGFDFSLPRQA	IIFHAACEEALSSTAQER111111111111111111111NMGVGEELR222222222222222222222RGFDFSLPRQA	IIFHAACEEALSSTAQER	TGQKIRGIRATNDSKASAGFF	19	39	NMGVGEELR	9	FTQDISDVTADGHSIAAAGVF	49	69	RGFDFSLPRQA	GHQSISGISTTNGAQTVTGIV
>jgi_Aurpu_var_mel1_81883	SEYVVKSSRAVRTNQDIGNVTIAELGYGAVGISNIDEVLDVKQNIGDVSVGKKSTGFVGIHNNIDHNAAFANRWGPVSGP	SEYVVKSSRAVR111111111111111111111NIDEVLD222222222222222222222NNIDHNAAFANRWGPVSGP	SEYVVKSSRAVR	TNQDIGNVTIAELGYGAVGIS	13	33	NIDEVLD	7	VKQNIGDVSVGKKSTGFVGIH	41	61	NNIDHNAAFANRWGPVSGP	IRQWIGNVTLGNNSTASVGIS
>jgi_Bauco1_148271_gm1.42	IHPRSPAATSVQRPGTGTATFSHVYEENKVSGFARVLYGDQIAQGMQATNPGSRYVENEATDYAKAVYGNQYGMGNFLDG	IHPRSPAATSVQRPGTGTAT111111111111111111111IAQGMQATN222222222222222222222YGMGNFLDG	IHPRSPAATSVQRPGTGTAT	FSHVYEENKVSGFARVLYGDQ	21	41	IAQGMQATN	9	PGSRYVENEATDYAKAVYGNQ	51	71	YGMGNFLDG	EAALYVGISASGNSRQHNGNV
>jgi_Cadsp1_474010_estExt	STLLRNMCEEALSRTVYQRTGQKIKGIKATNDGVALAGFINVPGEELNISQDISDVSADNKGFVIVGVANNVDIKYLRPR	STLLRNMCEEALSRTVYQR111111111111111111111NVPGEELN222222222222222222222NNVDIKYLRPR	STLLRNMCEEALSRTVYQR	TGQKIKGIKATNDGVALAGFI	20	40	NVPGEELN	8	ISQDISDVSADNKGFVIVGVA	49	69	NNVDIKYLRPR	NSQSISGLSATVNSTLLAGQF
>jgi_Cadsp1_662565_estExt	STALRNMCEEALSRTVYQRTGQKIKGIKATNDGVALAGFINVLEKELNISQDISDVSADNRGFVIAGVANNVDIKDLRSR	STALRNMCEEALSRTVYQR111111111111111111111NVLEKELN222222222222222222222NNVDIKDLRSR	STALRNMCEEALSRTVYQR	TGQKIKGIKATNDGVALAGFI	20	40	NVLEKELN	8	ISQDISDVSADNRGFVIAGVA	49	69	NNVDIKDLRSR	NNQSISGLSATVNSTLLAGHF
>jgi_Cenge3_639032_estExt	EALSRTVYERTGQKIKGVRATDDSTALAGFVNITGEGLKINQDISDVTADKRSFAAAGVIMNMDFKDLRPPNRLSNNTTG	EALSRTVYER111111111111111111111NITGEGLK222222222222222222222MNMDFKDLRPPNRLSNNTTG	EALSRTVYER	TGQKIKGVRATDDSTALAGFV	11	31	NITGEGLK	8	INQDISDVTADKRSFAAAGVI	40	60	MNMDFKDLRPPNRLSNNTTG
>jgi_Clafu1_191299_scf718	SVDPALGAAIVQAAQNPAASPQYRNFFTGGNARIQAGDEIASGFVGPLNGGEHTYDGMYTSGTARALYGNKYGGKSIFED	SVDPALGAAIVQAAQNPA111111111111111111111IASGFVGPLNG222222222222222222222YGGKSIFED	SVDPALGAAIVQAAQNPA	ASPQYRNFFTGGNARIQAGDE	19	39	IASGFVGPLNG	11	GEHTYDGMYTSGTARALYGNK	51	71	YGGKSIFED
>jgi_Clafu1_196090_scf718	LYLKVMAAIDPPLQQASKPKLASSGRTYQDIDADGEANSHIGRRLKEASERDGQGDVFQRMKFGGKSKSHVGDSVGYDEK	LYLKVMAAIDPPLQQASKPKLAS111111111111111111111LKEASERDG222222222222222222222VGYDEK	LYLKVMAAIDPPLQQASKPKLAS	SGRTYQDIDADGEANSHIGRR	24	44	LKEASERDG	9	QGDVFQRMKFGGKSKSHVGDS	54	74	VGYDEK	RGHTYRGIGASGNAHVHLGDQ
>jgi_Clagr3_10818_CLAGR_0	NIIYREMCEEALSATVYERTGQKIKGVKATNDSSALAGFINTSGEGLKINQDISDVTADSRSVAAAGVINGMDFKDLHPR	NIIYREMCEEALSATVYER111111111111111111111NTSGEGLK222222222222222222222NGMDFKDLHPR	NIIYREMCEEALSATVYER	TGQKIKGVKATNDSSALAGFI	20	40	NTSGEGLK	8	INQDISDVTADSRSVAAAGVI	49	69	NGMDFKDLHPR	RHLHIQGTSASDGSQSFAGIN
>jgi_Clagr3_6461_CLAGR_00	TTFKYARAFDDARQLIGTIGDVRGGGSANTFDVLIAQDRARQMAGSIEGKLALDFMNAPLVKTGGNESASSKLPMPEMPS	1111111111111111111GDVRGGG222222222222222222222EGKLALDFMNAPLVKTGGNESASSKLPMPEMPS		--TTFKYARAFDDARQLIGTI	1	19	GDVRGGG	7	SANTFDVLIAQDRARQMAGSI	27	47	EGKLALDFMNAPLVKTGGNESASSKLPMPEMPS	SPVGPRTYIASGDARQIAGDV
>jgi_Cocca1_9269_gm1.9269	ILAIQEVEKQSRLLEADQVSCGVVFSQVQSKRSGQDIKNIITSANSSALVGMPASVVGKVNQRISDVRTDGGSTAFVGIF	ILAIQEVEKQSRLLEADQVSCGVVFSQVQSKR111111111111111111111ASVVGK222222222222222222222	ILAIQEVEKQSRLLEADQVSCGVVFSQVQSKR	SGQDIKNIITSANSSALVGMP	33	53	ASVVGK	6	VNQRISDVRTDGGSTAFVGIF	60	80		RNQHISGVSTQNGSQAFVGSA
>jgi_CocheC4_1_195238_est	LLAIQEVEKQSCLLETDQVSCGVVFSQVQSKRSGQEIRNVITSANSNAHVGMPASVVGKINQRISNIRTDRGSTAYVGVF	LLAIQEVEKQSCLLETDQVSCGVVFSQVQSKR111111111111111111111ASVVGK222222222222222222222	LLAIQEVEKQSCLLETDQVSCGVVFSQVQSKR	SGQEIRNVITSANSNAHVGMP	33	53	ASVVGK	6	INQRISNIRTDRGSTAYVGVF	60	80		LNQHISEVSTQNGSQAFVGST
>jgi_Coclu2_33136_gm1.188	EIKKQSRLLEANQVSCGVVFSQVRSKRSGQDISKVITLDYSKAFVGMPKSVVGSINQLITDVQTERHSTAHVGVLQDVYF	EIKKQSRLLEANQVSCGVVFSQVRSKR111111111111111111111KSVVGS222222222222222222222QDVYF	EIKKQSRLLEANQVSCGVVFSQVRSKR	SGQDISKVITLDYSKAFVGMP	28	48	KSVVGS	6	INQLITDVQTERHSTAHVGVL	55	75	QDVYF	RQQDISGVSAQNHSQVFAGHA
>jgi_Coclu2_34207_gm1.295	VESAAPGVDNLLLAAAKEVPTGHRYLKVIIKGKAHMGDSYGNDWKGKGQGAPHVYEQIILEDNGNIQIGNKYGEKDFWDD	VESAAPGVDNLLLAAAKEVP1111111111111111111YGNDWKGKGQG222222222222222222222YGEKDFWDD	VESAAPGVDNLLLAAAKEVP	TGHRYLKVIIKG--KAHMGDS	21	39	YGNDWKGKGQG	11	APHVYEQIILEDNGNIQIGNK	51	71	YGEKDFWDD	LGHRYGHVSISEGAKAHLGDN
>jgi_Cocmi1_10342_gm1.103	LIQCLSLYQAAADSATQITGHSFKNNKLLGEAKAIYGDVGQLGEHSKSHSYDGNEANNKARAVYGNIDGKFLSTFMGHSS	LIQCLSLYQAAADSATQI111111111111111111111GQLGEHS222222222222222222222DGKFLSTFMGHSS	LIQCLSLYQAAADSATQI	TGHSFKNNKLLGEAKAIYGDV	19	39	GQLGEHS	7	KSHSYDGNEANNKARAVYGNI	47	67	DGKFLSTFMGHSS	ASPAVYTNNQAHGGNNIYGNV
>jgi_Cocsa1_181401_estExt	LLAIQEVEKQSRLLEAEQVSSGTVFSQVQSKRSGQDIRNIITSANSRTYVGMPASVVGKINQRISEVRTDGGSTAFVGIF	LLAIQEVEKQSRLLEAEQVSSGTVFSQVQSKR111111111111111111111ASVVGK222222222222222222222	LLAIQEVEKQSRLLEAEQVSSGTVFSQVQSKR	SGQDIRNIITSANSRTYVGMP	33	53	ASVVGK	6	INQRISEVRTDGGSTAFVGIF	60	80		LNQHINGVSTQNGSQAFVGSA
>jgi_Cocsa1_192976_estExt	FVQCLSLYQAAVDRATQMTGHSFKNNKLLGEAKAIYGDVGQLGEHSKNHSYDGNEANNETRAVYGNIDGKSFSDFIGRGT	FVQCLSLYQAAVDRATQM111111111111111111111GQLGEHS222222222222222222222DGKSFSDFIGRGT	FVQCLSLYQAAVDRATQM	TGHSFKNNKLLGEAKAIYGDV	19	39	GQLGEHS	7	KNHSYDGNEANNETRAVYGNI	47	67	DGKSFSDFIGRGT	SPAAAYTNNRADGGNIIYGNV
>jgi_Conli1_9830_NODE_652	QLAASLQEVCQRTQAATRAQRTAQKFGTMRTDNHSIAMQGIVGVAQPGVNQSFGNLTTTMSSRAFQGQMDSSSFGKLFSK	QLAASLQEVCQRTQAATRAQR111111111111111111111GVAQPG222222222222222222222DSSSFGKLFSK	QLAASLQEVCQRTQAATRAQR	TAQKFGTMRTDNHSIAMQGIV	22	42	GVAQPG	6	VNQSFGNLTTTMSSRAFQGQM	49	69	DSSSFGKLFSK	IEQRFANGEASDGGLLFQGYV
>jgi_Conlig1_415166_CE415	QLAANLQKVCRRTQAATRAQRTVQKFGTMLTDNHSIAMQGIVGVAQPGVDQSFGNMTTTMSSRAFQGQMDSSSFGKLFSK	QLAANLQKVCRRTQAATRAQR111111111111111111111GVAQPG222222222222222222222DSSSFGKLFSK	QLAANLQKVCRRTQAATRAQR	TVQKFGTMLTDNHSIAMQGIV	22	42	GVAQPG	6	VDQSFGNMTTTMSSRAFQGQM	49	69	DSSSFGKLFSK	IEQRFANGEASDGGLLFQGYV
>jgi_Corca1_537746_estExt	QCRLLEANQISCGVVFSQARSKRSGQEIGKVITLDESRAMVGLPEAVVGKINQRIEEVRTEKGSHAIVGVFGGNVSMKDL	QCRLLEANQISCGVVFSQARSKR111111111111111111111EAVVGK222222222222222222222GGNVSMKDL	QCRLLEANQISCGVVFSQARSKR	SGQEIGKVITLDESRAMVGLP	24	44	EAVVGK	6	INQRIEEVRTEKGSHAIVGVF	51	71	GGNVSMKDL	RQQRIGQISARGGSQIAAGIF
>jgi_Corca1_591189_fgenes	TAVELSKQADASGEFVALYDRIIPKLESIEQLKQQIGNTTTENGGKSQVGIPREVVHLVKSQTIGDTHTGENASSQVGIY	TAVELSKQADASGEFVALYDRIIPKLESIEQ111111111111111111111REVVHLV222222222222222222222	TAVELSKQADASGEFVALYDRIIPKLESIEQ	LKQQIGNTTTENGGKSQVGIP	32	52	REVVHLV	7	KSQTIGDTHTGENASSQVGIY	60	80
>jgi_Dotse1_73817_estExt_	EASQELDPDLDSALYTATSGHSFGTVFTSDTASIFAGNYVAHGYTGPISNAQHRFENVQTSDQAKAFFGNQYGGKHIFDD	EASQELDPDLDSALYTAT111111111111111111111VAHGYTGPISN222222222222222222222YGGKHIFDD	EASQELDPDLDSALYTAT	SGHSFGTVFTSDTASIFAGNY	19	39	VAHGYTGPISN	11	AQHRFENVQTSDQAKAFFGNQ	51	71	YGGKHIFDD
>jgi_Fusfu1_11565_FFUJ_12	LDPVLSKASKDKIGEIAGRNTAGKITGPGSVNIGNSFVTGSFSNSQGTRVSTVNHVNEVNTTEPSRVNIGNTWGGKGFWD	LDPVLSKASKDKIGEIA1111111111111111111FVTGSFSNSQGTRVS222222222222222222222WGGKGFWD	LDPVLSKASKDKIGEIA	GRNTAGKITGPG--SVNIGNS	18	36	FVTGSFSNSQGTRVS	15	TVNHVNEVNTTEPSRVNIGNT	52	72	WGGKGFWD	TASTVQSLNASGSSRVHVGNS
>jgi_Fusgr1_10159_FGSG_08	DPILADTTKRKLQEITGQNTARCISGKGRTNIGHTFVNDSFVQSKGFCDSTFNHVDEINLDETARVNIGNTYGGKGFWDS	DPILADTTKRKLQE111111111111111111111FVNDSFVQSKGFCDS222222222222222222222YGGKGFWDS	DPILADTTKRKLQE	ITGQNTARCISGKGRTNIGHT	15	35	FVNDSFVQSKGFCDS	15	TFNHVDEINLDETARVNIGNT	51	71	YGGKGFWDS	TCNTLQSLSVAGASRVQVGNN
>jgi_Fusgr1_12261_FGSG_10	VMEDAVQRKLNMIEGHNSAEFVNLEGSAKFLVGNVFSEKFLQRDVLLNDRTKNSMRTVSATNQSRLQVGNVYGGRGIWED	VMEDAVQRKLNMIE111111111111111111111FSEKFLQRDVLLNDR222222222222222222222YGGRGIWED	VMEDAVQRKLNMIE	GHNSAEFVNLEGSAKFLVGNV	15	35	FSEKFLQRDVLLNDR	15	TKNSMRTVSATNQSRLQVGNV	51	71	YGGRGIWED	SSNSVASVFASDSSRVHIGNN
>jgi_Fusgr1_12426_FGSG_11	RTSEEALKATVSERTKQNIRDVKTTGNSIALAGLINTDREETNIEQNISQIHTDGHSISVAGVAKNLDINSMFSQMRSLE	RTSEEALKATVSER111111111111111111111NTDREETN222222222222222222222KNLDINSMFSQMRSLE	RTSEEALKATVSER	TKQNIRDVKTTGNSIALAGLI	15	35	NTDREETN	8	IEQNISQIHTDGHSISVAGVA	44	64	KNLDINSMFSQMRSLE
>jgi_Fusox1_13814_FOXG_17	DDLLQEAASRRLEALGSSNAIDQAKVAETAKVKVGNEYIFQAVPSRTGITTNRIGDLDAQGRSRVLVGDSHGTKGFMDSD	DDLLQEAASRRLEALG111111111111111111111YIFQAVPSRTGI222222222222222222222HGTKGFMDSD	DDLLQEAASRRLEALG	SSNAIDQAKVAETAKVKVGNE	17	37	YIFQAVPSRTGI	12	TTNRIGDLDAQGRSRVLVGDS	50	70	HGTKGFMDSD
>jgi_Fusox1_5044_FOXG_118	VSEKVCRMALEAVTTERAAQRISDVCATEESTTLAGKFNVDGSDMTGQDISKVHAGQKSFAVAGLANNFDFTCFVPRRND	VSEKVCRMALEAVTTER111111111111111111111NVDGSDM222222222222222222222NNFDFTCFVPRRND	VSEKVCRMALEAVTTER	AAQRISDVCATEESTTLAGKF	18	38	NVDGSDM	7	TGQDISKVHAGQKSFAVAGLA	46	66	NNFDFTCFVPRRND
>jgi_Fusox1_8953_FOXG_146	VDPVLSDASKNKSLEIAGKNSAGRITGPGRVNIGNSFLTESFPNSQGVRVDTVNHVDEINTAEPSRVHIGNTWGGKGFWD	VDPVLSDASKNKSLEIA1111111111111111111FLTESFPNSQGVRVD222222222222222222222WGGKGFWD	VDPVLSDASKNKSLEIA	GKNSAGRITGPG--RVNIGNS	18	36	FLTESFPNSQGVRVD	15	TVNHVDEINTAEPSRVHIGNT	52	72	WGGKGFWD
>jgi_Fusve1_8301_FVEG_134	LDPLLSDASKNKILEIAGKNTAGKITGPGMVNVGNSFVTESFSSSQGIRVSTINHVDEVNTTESSKVNVGNTWGGKGFWD	LDPLLSDASKNKILEIA1111111111111111111FVTESFSSSQGIRVS222222222222222222222WGGKGFWD	LDPLLSDASKNKILEIA	GKNTAGKITGPG--MVNVGNS	18	36	FVTESFSSSQGIRVS	15	TINHVDEVNTTESSKVNVGNT	52	72	WGGKGFWD
>jgi_Gloci1_1938808_MIX33	HKFAENNVRDQVRARYGDEFHGNAYSTGPGSLYEKNEASGDVTVHYGDAYGYGSIFGAAAEYDEDFGHQFSLSPARITIF	1111111111111111111FHGNAYSTG222222222222222222222YGYGSIFGAAAEYDEDFGHQFSLSPARITIF		--HKFAENNVRDQVRARYGDE	1	19	FHGNAYSTG	9	PGSLYEKNEASGDVTVHYGDA	29	49	YGYGSIFGAAAEYDEDFGHQFSLSPARITIF	SNNILDASGNNNNINVHYGHV
>jgi_Grocl1_1679_CMQ_5274	GTDPLLLDVVCRKGEALGSHNFARDIKAADQADVQVGDQFSQTVLMGGTGGGPAFHGANNTVHGLDAKGSAKVQIGSRFG	GTDPLLLDVVCRKGEALG111111111111111111111FSQTVLMGGTGGGPAFHG222222222222222222222FG	GTDPLLLDVVCRKGEALG	SHNFARDIKAADQADVQVGDQ	19	39	FSQTVLMGGTGGGPAFHG	18	ANNTVHGLDAKGSAKVQIGSR	58	78	FG
>jgi_Gymlu1_170006_e_gw1.	FLAVNGGGIKNSIPSNVQIGNLDVEEMARLQNGDVITQSWQGQSIPHLSGSSISVAHLNAKGNARVRNGNVYVDRDPFWD	FLAVNGGGIKNSIP111111111111111111111ITQSWQGQSIPHLSG222222222222222222222YVDRDPFWD	FLAVNGGGIKNSIP	SNVQIGNLDVEEMARLQNGDV	15	35	ITQSWQGQSIPHLSG	15	SSISVAHLNAKGNARVRNGNV	51	71	YVDRDPFWD
>jgi_HypCI4A_1_318309_fge	DNVLKDKVPAVAASRGLSIGSIVIEENARVRDGNFIGSSWKDVTNLPQAGASIAIASAQVKGNARVMNGDTYGDKDTFWD	DNVLKDKVPAVAAS111111111111111111111IGSSWKDVTNLPQAG222222222222222222222YGDKDTFWD	DNVLKDKVPAVAAS	RGLSIGSIVIEENARVRDGNF	15	35	IGSSWKDVTNLPQAG	15	ASIAIASAQVKGNARVMNGDT	51	71	YGDKDTFWD	TSFAIQSQNISGDARVHNGNS
>jgi_HypEC38_1_21470_fgen	DDISKAKLPTVAATMGISVESLVTQDNARIRNGNFYNPSWKEATTLPQSGTSISIRSIHARGNSRVMNGNNYGGKDSFWD	DDISKAKLPTVAAT111111111111111111111YNPSWKEATTLPQSG222222222222222222222YGGKDSFWD	DDISKAKLPTVAAT	MGISVESLVTQDNARIRNGNF	15	35	YNPSWKEATTLPQSG	15	TSISIRSIHARGNSRVMNGNN	51	71	YGGKDSFWD
>jgi_Ilysp1_1503554_e_gw1	IDPVLFGIIVRRMNNVIGMNYAGNIERDGEAKVHVGDSWSINDLTLGCEISRQTVNMAGDVKAKGKSSVHIGNQYGWLAG	IDPVLFGIIVRRMNNVI111111111111111111111WSINDLTLGCEISRQ222222222222222222222YGWLAG	IDPVLFGIIVRRMNNVI	GMNYAGNIERDGEAKVHVGDS	18	38	WSINDLTLGCEISRQ	15	TVNMAGDVKAKGKSSVHIGNQ	54	74	YGWLAG
>jgi_Ilysp1_1873120_estEx	LARCLKFCESGLKETSAATGTAVKHAEAFNKARQWIGNIGVDSTWTPNAPPISLDHAIARDEAIQGVGNMSREAAKDFFR	LARCLKFCESGLKETSAA111111111111111111111GVDSTWTPNA222222222222222222222SREAAKDFFR	LARCLKFCESGLKETSAA	TGTAVKHAEAFNKARQWIGNI	19	39	GVDSTWTPNA	10	PPISLDHAIARDEAIQGVGNM	50	70	SREAAKDFFR	PP--GRVAIARDNARLFVGNV
>jgi_Karrh1_425760_fgenes	VEEQSRLLEANQVSCGVVFSQVRPKWSGQDISDIVTSDNSQALVGMPESVVGKINQLIRGVKTEGGSRAIVGVYSGDIRW	VEEQSRLLEANQVSCGVVFSQVRPKW111111111111111111111ESVVGK222222222222222222222SGDIRW	VEEQSRLLEANQVSCGVVFSQVRPKW	SGQDISDIVTSDNSQALVGMP	27	47	ESVVGK	6	INQLIRGVKTEGGSRAIVGVY	54	74	SGDIRW	SQQQIHGVSAQDHSNILAGNF
>jgi_Lenfl1_419142_fgenes	ALPEIEAAAEDVDSELVFSVQRALAAQGSHKFTGNTVTGEADAQYGDQYARGAQHTGPGHSFVENTASEKAKTHYGNKYL	ALPEIEAAAEDVDSELVFSVQRALAAQ111111111111111111111YARGAQHTG222222222222222222222YL	ALPEIEAAAEDVDSELVFSVQRALAAQ	GSHKFTGNTVTGEADAQYGDQ	28	48	YARGAQHTG	9	PGHSFVENTASEKAKTHYGNK	58	78	YL	QTATYTGNRADGNSTNHYGNN
>jgi_Lopma1_699732_fgenes	ALAEIEAAAEDVDSLLVSSVQRALAAQGSHSFTRNTVTGEVEAQYGNQYARGAQHTGPGHSYDGNTASGKVKAQYGNRYL	ALAEIEAAAEDVDSLLVSSVQRALAAQ111111111111111111111YARGAQHTG222222222222222222222YL	ALAEIEAAAEDVDSLLVSSVQRALAAQ	GSHSFTRNTVTGEVEAQYGNQ	28	48	YARGAQHTG	9	PGHSYDGNTASGKVKAQYGNR	58	78	YL
>jgi_Lopmy1_615678_estExt	AKAVLRDMCEEALSQMVYERTGQKIKGIKASQNSSALAGFINTSGEELRINQDISNVTADNRSFAAAGVIKNLDFKDLRW	AKAVLRDMCEEALSQMVYER111111111111111111111NTSGEELR222222222222222222222KNLDFKDLRW	AKAVLRDMCEEALSQMVYER	TGQKIKGIKASQNSSALAGFI	21	41	NTSGEELR	8	INQDISNVTADNRSFAAAGVI	50	70	KNLDFKDLRW	DHLAIHNTSATEGSQTFAGIN
>jgi_Melbi2_547107_e_gw1.	NIALGHCYRACMAALKETTQATGHTYKYLEASNEARMLAGDLGNVPGGSKNTYEVVLAKDKANIVVGNMEWQYAKDFFQR	NIALGHCYRACMAALKETTQA111111111111111111111GNVPGG222222222222222222222EWQYAKDFFQR	NIALGHCYRACMAALKETTQA	TGHTYKYLEASNEARMLAGDL	22	42	GNVPGG	6	SKNTYEVVLAKDKANIVVGNM	49	69	EWQYAKDFFQR	FGGTWENTTVKDHASLHQGHD
>jgi_Melbi2_611973_fgenes	NVAKGVHSLLRTAAQEVLPGHKFLKIVVRGQAQTGNMYSSNWRGTATGASSQYDSVEVEKGGKALIGEILGDYGKGFWDD	NVAKGVHSLLRTAAQEVL1111111111111111111YSSNWRGTATG222222222222222222222LGDYGKGFWDD	NVAKGVHSLLRTAAQEVL	PGHKFLKIVVRG--QAQTGNM	19	37	YSSNWRGTATG	11	ASSQYDSVEVEKGGKALIGEI	49	69	LGDYGKGFWDD
>jgi_Melsp1_193122_fgenes	HEKMLKACLQVYQPALNETSTAAGTMVKYQTTYDNAKLMTGNIDYVGEARPVSVEKAEARGQSRMFTGNMSSQAAENFWK	HEKMLKACLQVYQPALNETSTA111111111111111111111DYVGEA222222222222222222222SSQAAENFWK	HEKMLKACLQVYQPALNETSTA	AGTMVKYQTTYDNAKLMTGNI	23	43	DYVGEA	6	RPVSVEKAEARGQSRMFTGNM	50	70	SSQAAENFWK	--VAISHAEASGSARTVTGNI
>jgi_Melsp1_193254_fgenes	TVLAEAAAEKAEGIAVKNYARNVATREEARVRVGNEVDASVVGRGGITDQTTNTADEIDAQAKSRVHIGNKYGGRGIFDD	TVLAEAAAEKAEGIA111111111111111111111VDASVVGRGGITDQ222222222222222222222YGGRGIFDD	TVLAEAAAEKAEGIA	VKNYARNVATREEARVRVGNE	16	36	VDASVVGRGGITDQ	14	TTNTADEIDAQAKSRVHIGNK	51	71	YGGRGIFDD	VTNSAE-VTAQGNSRVQIGNN
>jgi_Micca1_8381_MCYG_081	LKLLETAARDVDPLLETATKKGHKYSNFVVKGKAHTGDAFHGDWHGNANGASHIYDGVEVGENGKVLVGNKYGGKDFWDD	LKLLETAARDVDPLLETATK1111111111111111111FHGDWHGNANG222222222222222222222YGGKDFWDD	LKLLETAARDVDPLLETATK	KGHKYSNFVVKG--KAHTGDA	21	39	FHGDWHGNANG	11	ASHIYDGVEVGENGKVLVGNK	51	71	YGGKDFWDD	AGHSYKNIQITGDARAQIGDI
>jgi_Monha1_9392_H072_985	RLEMRLQTSTHVYIGNEISGNACVKLGDEYLNGFTNPGGSRGNIYHNNTVSGEAFVQFGNTYGGYGFFGSPVATNYRYYR	RLEMRLQT111111111111111111111YLNGFTNPGGS222222222222222222222YGGYGFFGSPVATNYRYYR	RLEMRLQT	STHVYIGNEISGNACVKLGDE	9	29	YLNGFTNPGGS	11	RGNIYHNNTVSGEAFVQFGNT	41	61	YGGYGFFGSPVATNYRYYR
>jgi_Myrdu1_320635_estExt	TLNSDAADVKQKIGKVTTEKGSQAEVGIVNTATGRFQMDQTIGDVSTSDGSNAFVGYRTAATSFRPRGTNDIDSDDFMKD	TLNSDAAD111111111111111111111NTATGRFQ222222222222222222222TAATSFRPRGTNDIDSDDFMKD	TLNSDAAD	VKQKIGKVTTEKGSQAEVGIV	9	29	NTATGRFQ	8	MDQTIGDVSTSDGSNAFVGYR	38	58	TAATSFRPRGTNDIDSDDFMKD
>jgi_Necha2_48298_e_gw1.2	ANGTDCLLAAAVKEKTNTISVRNYVREIQGEENAKVRLGNDWSTSALSTAIGLDDRTRNEAGSVTAKGSSTVHIGNRYGD	ANGTDCLLAAAVKEKTNTIS111111111111111111111WSTSALSTAIGLDDR222222222222222222222YGD	ANGTDCLLAAAVKEKTNTIS	VRNYVREIQGEENAKVRLGND	21	41	WSTSALSTAIGLDDR	15	TRNEAGSVTAKGSSTVHIGNR	57	77	YGD	MSNTVHALTASGNANIHIGNR
>jgi_Necha2_79833_fgenesh	PVLNDLAKQKLAGVEVQNFAARVKTSESGKFEIGNIFTKEASGQSVGFPYRNTNRVEDIEVKGDSGVHVGDTYGGKGFWG	PVLNDLAKQKLAGVE111111111111111111111FTKEASGQSVGFPYR222222222222222222222YGGKGFWG	PVLNDLAKQKLAGVE	VQNFAARVKTSESGKFEIGNI	16	36	FTKEASGQSVGFPYR	15	NTNRVEDIEVKGDSGVHVGDT	52	72	YGGKGFWG	NSNHVGSMSAAGSARIQIGNT
>jgi_Necha2_97213_fgenesh	GICEKALKTVVSERTGQTIRDVKATDNSMALTGLVNAEEEEIRIEQDISQIAADGRSIAVAGVVNNVDFTALYSQMQQPK	GICEKALKTVVSER111111111111111111111NAEEEEIR222222222222222222222NNVDFTALYSQMQQPK	GICEKALKTVVSER	TGQTIRDVKATDNSMALTGLV	15	35	NAEEEEIR	8	IEQDISQIAADGRSIAVAGVV	44	64	NNVDFTALYSQMQQPK	SRQEIHNISATNGGVSLAGNF
>jgi_Necha2_99486_estExt_	HQTAVEADPLLADVVKEKVKVISVRNSVKVINSSEDANVRLGNDWSTAALNAAIEDRTRNEADSVFAEGSSVVHIGNRYG	HQTAVEADPLLADVVKEKVKVIS111111111111111111111WSTAALNAAIEDR222222222222222222222YG	HQTAVEADPLLADVVKEKVKVIS	VRNSVKVINSSEDANVRLGND	24	44	WSTAALNAAIEDR	13	TRNEADSVFAEGSSVVHIGNR	58	78	YG	ANNSVKELSASGRSQVHVGDN
>jgi_Oidma1_134549_e_gw1.	LENVAKNVDNLLQITAGELRSGHQYLNVVVRGEAQTGDAYSNDWVGAGVGTSHEYKCIEVEKGGKALIGNKYGGKDFWDD	LENVAKNVDNLLQITAGELR1111111111111111111YSNDWVGAGVG222222222222222222222YGGKDFWDD	LENVAKNVDNLLQITAGELR	SGHQYLNVVVRG--EAQTGDA	21	39	YSNDWVGAGVG	11	TSHEYKCIEVEKGGKALIGNK	51	71	YGGKDFWDD
>jgi_Ophdi1_358142_estExt	LKEICEEALSHTVFERTGQKIKGVKATNNSSALAGFINTSREESRIDQDISDVTADNWSIAAAGVIKDMDFKDMRPGGSG	LKEICEEALSHTVFER111111111111111111111NTSREESR222222222222222222222KDMDFKDMRPGGSG	LKEICEEALSHTVFER	TGQKIKGVKATNNSSALAGFI	17	37	NTSREESR	8	IDQDISDVTADNWSIAAAGVI	46	66	KDMDFKDMRPGGSG	RSLYVHGTSATNGGQSFAGLN
>jgi_Penac1_440972_fgenes	STLQETCKQTLEATEAKRTGQKFGDLLIDDRSVAMQGIVGTRQEGVEQTFGKLTATKESKAFQGQMSSEAFTAMFGARSS	STLQETCKQTLEATEAKR111111111111111111111GTRQEG222222222222222222222SSEAFTAMFGARSS	STLQETCKQTLEATEAKR	TGQKFGDLLIDDRSVAMQGIV	19	39	GTRQEG	6	VEQTFGKLTATKESKAFQGQM	46	66	SSEAFTAMFGARSS
>jgi_Penbi1_458632_estExt	ALDQSRKIHESLIGQAQNLQAGVVLRDIHMSSGGQVMAGFISSEPDPRITQDFRNITATSGGKGMFGVIRGVDVNAFFKS	ALDQSRKIHESLIGQAQNLQ111111111111111111111SSEPDPR222222222222222222222RGVDVNAFFKS	ALDQSRKIHESLIGQAQNLQ	AGVVLRDIHMSSGGQVMAGFI	21	41	SSEPDPR	7	ITQDFRNITATSGGKGMFGVI	49	69	RGVDVNAFFKS
>jgi_Penca1_405231_estExt	TLDESRKLLEDLLAQAHQVRTGEKITKVEISDGGKLIVGRINYEDEGDSCLDIHDIKATNHGKGVVGMIKGLDVNAFLND	TLDESRKLLEDLLAQAHQVR111111111111111111111NYEDEGD222222222222222222222KGLDVNAFLND	TLDESRKLLEDLLAQAHQVR	TGEKITKVEISDGGKLIVGRI	21	41	NYEDEGD	7	SCLDIHDIKATNHGKGVVGMI	49	69	KGLDVNAFLND	HGRASAVYADHSTSHTFHGGI
>jgi_Pench1_25983_fgenesh	SQVRRGQRITGVEISEDGKAFVGKSGFENNGGDFYQEIHDVKATTGGKGIVGAVKGLDINEFFKDSEYSPKERRSERPLN	SQVR111111111111111111111GFENNGGD222222222222222222222KGLDINEFFKDSEYSPKERRSERPLN	SQVR	RGQRITGVEISEDGKAFVGKS	5	25	GFENNGGD	8	FYQEIHDVKATTGGKGIVGAV	34	54	KGLDINEFFKDSEYSPKERRSERPLN	ITQHISGVNAESGGKVFAGYM
>jgi_PenchWisc1_1_142508_	SQVRRGQRITGVEISEDGKAFVGKSGFENSEGDFYQEIHDVKATTGGKGIVGAVKGLDINEFFKDSEYSPKDRRSERPLN	SQVR111111111111111111111GFENSEGD222222222222222222222KGLDINEFFKDSEYSPKDRRSERPLN	SQVR	RGQRITGVEISEDGKAFVGKS	5	25	GFENSEGD	8	FYQEIHDVKATTGGKGIVGAV	34	54	KGLDINEFFKDSEYSPKDRRSERPLN	ITQHISGVNAESGGKVFAGYM
>jgi_Pengl1_430165_estExt	ALDDSRKLLESLRAEAHQVRAQQKITDVDMSDGGRLLVGLINFDNDNGDVRQDIHNVKATNHGKGVIGMAKGFDVNSFFQ	ALDDSRKLLESLRAEAHQVR111111111111111111111NFDNDNGD222222222222222222222KGFDVNSFFQ	ALDDSRKLLESLRAEAHQVR	AQQKITDVDMSDGGRLLVGLI	21	41	NFDNDNGD	8	VRQDIHNVKATNHGKGVIGMA	50	70	KGFDVNSFFQ	ITQNISGVSAESGGKVFAGYV
>jgi_Phaal1_1551_UCRPA7_2	SLSDAASRKMDTIAGRNSAQEVRMEGSSRFQLGNQYSDKYQAGKVEIRERTINSAGTVMGRGEARIQIGNRFGGRGVLDD	SLSDAASRKMDTIA111111111111111111111YSDKYQAGKVEIRER222222222222222222222FGGRGVLDD	SLSDAASRKMDTIA	GRNSAQEVRMEGSSRFQLGNQ	15	35	YSDKYQAGKVEIRER	15	TINSAGTVMGRGEARIQIGNR	51	71	FGGRGVLDD
>jgi_Podan2_4261_Pa_3_620	AMSDAAAQKIDAIVGRNSAKDIRTEKRARVQLGNVVTAAALHGEIRISDQTTNSVETVVGKGESKVLIGNEYGGKGFWDN	AMSDAAAQKIDAIV111111111111111111111VTAAALHGEIRISDQ222222222222222222222YGGKGFWDN	AMSDAAAQKIDAIV	GRNSAKDIRTEKRARVQLGNV	15	35	VTAAALHGEIRISDQ	15	TTNSVETVVGKGESKVLIGNE	51	71	YGGKGFWDN
>jgi_Podan2_5247_Pa_3_990	RLTDSLRDVCQKTLSATRACRTGQKFGEMKTDDHSIAMQGIVGVAQPGVDQSFGSLTTTKSSRAFQGQMDAGSFSNLFSK	RLTDSLRDVCQKTLSATRACR111111111111111111111GVAQPG222222222222222222222DAGSFSNLFSK	RLTDSLRDVCQKTLSATRACR	TGQKFGEMKTDDHSIAMQGIV	22	42	GVAQPG	6	VDQSFGSLTTTKSSRAFQGQM	49	69	DAGSFSNLFSK
>jgi_Polci1_233567_e_gw1.	AVQVSLGVIYSQVQSRRTAQQIGNVTTTDESKALVGMPAEVIGKIDQRLGDVSTTKKSVALVGVYGNNMDMSGFFFTKDK	AVQVSLGVIYSQVQSRR111111111111111111111AEVIGK222222222222222222222GNNMDMSGFFFTKDK	AVQVSLGVIYSQVQSRR	TAQQIGNVTTTDESKALVGMP	18	38	AEVIGK	6	IDQRLGDVSTTKKSVALVGVY	45	65	GNNMDMSGFFFTKDK
>jgi_Polfu1_139569_CE1395	ALPEIEAAAEDVDSLLASSVQRALATQGSHNFTRNTATDEADAQYGDQYARGAQHTGPGHSYDGNTASGKAKAQYGNRYL	ALPEIEAAAEDVDSLLASSVQRALATQ111111111111111111111YARGAQHTG222222222222222222222YL	ALPEIEAAAEDVDSLLASSVQRALATQ	GSHNFTRNTATDEADAQYGDQ	28	48	YARGAQHTG	9	PGHSYDGNTASGKAKAQYGNR	58	78	YL	QTATYSGNRADGKSTNHYGHN
>jgi_Polfu1_557967_gm1.16	AVSELKKQADTSGDFLALYDKIISRLQNAEQLKQKIGNTTTAKTGKAQVGMPKDIVPLVQSQTIGDTDTGEGAESVVGIF	AVSELKKQADTSGDFLALYDKIISRLQNAEQ111111111111111111111KDIVPLV222222222222222222222	AVSELKKQADTSGDFLALYDKIISRLQNAEQ	LKQKIGNTTTAKTGKAQVGMP	32	52	KDIVPLV	7	QSQTIGDTDTGEGAESVVGIF	60	80		YRERFITQTVGNVTTTGHGAR
>jgi_Sphst1_170682_e_gw1.	NATKDVDGLLHRVTDKVLTGHLFLNVTVRNQGRALNGDTVGNGWEGPLIGRGNVYDGVIIEDNARVHNGNQYGGKSFWDD	NATKDVDGLLHRVTDKVL111111111111111111111VGNGWEGPLIG222222222222222222222YGGKSFWDD	NATKDVDGLLHRVTDKVL	TGHLFLNVTVRNQGRALNGDT	19	39	VGNGWEGPLIG	11	RGNVYDGVIIEDNARVHNGNQ	51	71	YGGKSFWDD
>jgi_Sphst1_229180_estExt	LKDITEHVDSPLQNAVNETLKGHKYSGLDIKGKAQVGDAFRSSWTRGAIGHLHTYDTVIVGESGKVLLGNEYGGKGFWDD	LKDITEHVDSPLQNAVNETL1111111111111111111FRSSWTRGAIG222222222222222222222YGGKGFWDD	LKDITEHVDSPLQNAVNETL	KGHKYSGLDIKG--KAQVGDA	21	39	FRSSWTRGAIG	11	HLHTYDTVIVGESGKVLLGNE	51	71	YGGKGFWDD
>jgi_Sphst1_31013_fgenesh	LKDITEHVDSPLQNAVNETLKGHKYSGLDIKGKAQVGDAFRSSWTRGAIGHSHTYDTVTVGESGKVLLGNEYGGKGFWDD	LKDITEHVDSPLQNAVNETL1111111111111111111FRSSWTRGAIG222222222222222222222YGGKGFWDD	LKDITEHVDSPLQNAVNETL	KGHKYSGLDIKG--KAQVGDA	21	39	FRSSWTRGAIG	11	HSHTYDTVTVGESGKVLLGNE	51	71	YGGKGFWDD
>jgi_Sphst1_60880_fgenesh	NATKDVDSLLHRVTDHVLTGHFFLNVTVRNQGRALNGDTVGNGWEGPLIGRGNVYDGVIIEDKARVHNGNQYGGKSFWDD	NATKDVDSLLHRVTDHVL111111111111111111111VGNGWEGPLIG222222222222222222222YGGKSFWDD	NATKDVDSLLHRVTDHVL	TGHFFLNVTVRNQGRALNGDT	19	39	VGNGWEGPLIG	11	RGNVYDGVIIEDKARVHNGNQ	51	71	YGGKSFWDD
>jgi_Symko1_903518_fgenes	DLNDAAQRKLEEITGKNYAKEIRSEEMARVLVGNVWTQTGVAHDVNFADQVSNTADSVAAKGRSAVQIGNQYGGRGIFDE	DLNDAAQRKLEEIT111111111111111111111WTQTGVAHDVNFADQ222222222222222222222YGGRGIFDE	DLNDAAQRKLEEIT	GKNYAKEIRSEEMARVLVGNV	15	35	WTQTGVAHDVNFADQ	15	VSNTADSVAAKGRSAVQIGNQ	51	71	YGGRGIFDE	-MNSVTSLAADGQSKVHVGNV
>jgi_Talma1_2_5490_PMAA_0	TLQDLCKETLAATEAKRTGQRFGDMLIEDRSMAMQGIVGNRQEGVEQTFGKLTATKESRAFQGQMSSEAFAAMFGGRSST	TLQDLCKETLAATEAKR111111111111111111111GNRQEG222222222222222222222SSEAFAAMFGGRSST	TLQDLCKETLAATEAKR	TGQRFGDMLIEDRSMAMQGIV	18	38	GNRQEG	6	VEQTFGKLTATKESRAFQGQM	45	65	SSEAFAAMFGGRSST	IVQHFGNAEVANGGFLFQGVV
>jgi_Thiar1_783280_fgenes	DPGVAADPPAPEQKFCGIEVTNVAENIKVGQEARAHVGNVVKEQMTIQDRTNNQGGNAVVAEKARFMVGNVYGGKSIWDD	DPGVAADPPAPEQKFCGIE111111111111111111111VKEQMTIQDR222222222222222222222YGGKSIWDD	DPGVAADPPAPEQKFCGIE	VTNVAENIKVGQEARAHVGNV	20	40	VKEQMTIQDR	10	TNNQGGNAVVAEKARFMVGNV	51	71	YGGKSIWDD	TSNVASGFRLEGHARLQVGNN
>jgi_Thiar1_783338_fgenes	AIAGRNSAKDVRMGGHARVHILIRDQTINSVKTVVATGESGIQIGNTYGGKGLSSTTWYRITVPYFLNKGFSSTTSQCSH	AIA111111111111111111111DQ222222222222222222222YGGKGLSSTTWYRITVPYFLNKGFSSTTSQCSH	AIA	GRNSAKDVRMGGHARVHILIR	4	24	DQ	2	TINSVKTVVATGESGIQIGNT	27	47	YGGKGLSSTTWYRITVPYFLNKGFSSTTSQCSH	MANRVGSLHAEGQARVHVGNN
>jgi_Thihy1_437103_e_gw1.	ALSDAAAQKIYAIAGRSSAKSISTEDDARVQVGSVFTEAALHREIRINDQTINSAETVFARGRSGVQIGNTYGGRGFWNR	ALSDAAAQKIYAIA111111111111111111111FTEAALHREIRINDQ222222222222222222222YGGRGFWNR	ALSDAAAQKIYAIA	GRSSAKSISTEDDARVQVGSV	15	35	FTEAALHREIRINDQ	15	TINSAETVFARGRSGVQIGNT	51	71	YGGRGFWNR	KWNHADVIHADGNSRVQFGDN
>jgi_Thihy1_492884_fgenes	SQANDDGTAADGGSSAQLTASLQEKFGAMRTDNDSIAMQGIVGLAQPGVDQSFGSLTTTNNSRAFQGQMEASSFDKLFGK	SQANDDGTAADGGSSAQLTAS111111111111111111111GLAQPG222222222222222222222EASSFDKLFGK	SQANDDGTAADGGSSAQLTAS	LQEKFGAMRTDNDSIAMQGIV	22	42	GLAQPG	6	VDQSFGSLTTTNNSRAFQGQM	49	69	EASSFDKLFGK
>jgi_Thihy1_493338_fgenes	QLTASLQEVCHKTLSATRSRRTGQKFGAMRTDNESIAMQGIVGLAQPGVDQSFGSLTTTNNSRAFQGQMEASSFDKLFGK	QLTASLQEVCHKTLSATRSRR111111111111111111111GLAQPG222222222222222222222EASSFDKLFGK	QLTASLQEVCHKTLSATRSRR	TGQKFGAMRTDNESIAMQGIV	22	42	GLAQPG	6	VDQSFGSLTTTNNSRAFQGQM	49	69	EASSFDKLFGK	VEQHFGNTEASHGGLLFQGHV
>jgi_Thihy1_499850_fgenes	QLTASLQEVCQKTLSATRSRRTGQKFGAMQTDNDSIAMQGIVGLAQPGVDQTFGSLTTTNNSRAFQGQMEANSFDKLFGK	QLTASLQEVCQKTLSATRSRR111111111111111111111GLAQPG222222222222222222222EANSFDKLFGK	QLTASLQEVCQKTLSATRSRR	TGQKFGAMQTDNDSIAMQGIV	22	42	GLAQPG	6	VDQTFGSLTTTNNSRAFQGQM	49	69	EANSFDKLFGK	VEQHFGNTEASHGGLLFQGHV
>jgi_Thihy1_540815_MIX125	IDTALSDAAAQKIYAIAGRSSAKSISTEDDARVQVGSVFTEAALHREIRINDQTINSAETVFARGRSRVQIGNTYGGRGF	IDTALSDAAAQKIYAIA111111111111111111111FTEAALHREIRINDQ222222222222222222222YGGRGF	IDTALSDAAAQKIYAIA	GRSSAKSISTEDDARVQVGSV	18	38	FTEAALHREIRINDQ	15	TINSAETVFARGRSRVQIGNT	54	74	YGGRGF
>jgi_ThoPMI491_1_734651_e	DDLLLREAVEKKLQVLASNTIDNASVTDDAKVRVGNEYITQSSIANVRPATNKIGDLDAQGNSRVHVGDSHGDSQFWNSK	DDLLLREAVEKKLQVL111111111111111111111YITQSSIANVRP222222222222222222222HGDSQFWNSK	DDLLLREAVEKKLQVL	ASNTIDNASVTDDAKVRVGNE	17	37	YITQSSIANVRP	12	ATNKIGDLDAQGNSRVHVGDS	50	70	HGDSQFWNSK	VSNTAHSVVVSDSAMAHVGNV
>jgi_ThoPMI491_1_851868_M	AAERVDPLLQSCVRLALGRSHRYVNVVARNGAKAMMGDYYSQEWNHGPVGFCHVYHGIQVDDEARTHLGNIYGGKGVWDD	AAERVDPLLQSCVRLALG111111111111111111111YSQEWNHGPVG222222222222222222222YGGKGVWDD	AAERVDPLLQSCVRLALG	RSHRYVNVVARNGAKAMMGDY	19	39	YSQEWNHGPVG	11	FCHVYHGIQVDDEARTHLGNI	51	71	YGGKGVWDD
>jgi_Triat2_152454_Triat1	PVLEEALERKVALLEGSNSTGNVTLEDAARIHVGNVFSERVLQYGTSIRDQTRNTVGVVSAKNDSRIQVGTVYGGKGLWD	PVLEEALERKVALLE111111111111111111111FSERVLQYGTSIRDQ222222222222222222222YGGKGLWD	PVLEEALERKVALLE	GSNSTGNVTLEDAARIHVGNV	16	36	FSERVLQYGTSIRDQ	15	TRNTVGVVSAKNDSRIQVGTV	52	72	YGGKGLWD	SSNIHVDYVSLKDNARAHIGNV
>jgi_Triha1_84934_e_gw1.6	ALEHAVERKVDSIEGKNSARDITMEDKARFHVGNVFSEGVLQHEILVKDQTKNSVETISAKSETRVQVGNVYGGKGIWDD	ALEHAVERKVDSIE111111111111111111111FSEGVLQHEILVKDQ222222222222222222222YGGKGIWDD	ALEHAVERKVDSIE	GKNSARDITMEDKARFHVGNV	15	35	FSEGVLQHEILVKDQ	15	TKNSVETISAKSETRVQVGNV	51	71	YGGKGIWDD
>jgi_TriviGv29_8_2_28501_	ALEDAVESKVDAIEGKNSARNVTTEDKVRFHVGNVVSEGVLQHEILTNDQTINSVETVSAKNESRVQIGNVYGGKGVWDN	ALEDAVESKVDAIE111111111111111111111VSEGVLQHEILTNDQ222222222222222222222YGGKGVWDN	ALEDAVESKVDAIE	GKNSARNVTTEDKVRFHVGNV	15	35	VSEGVLQHEILTNDQ	15	TINSVETVSAKNESRVQIGNV	51	71	YGGKGVWDN	VSNAVGDLRIEGHGRAHVGNI
>jgi_Tryvi1_571130_estExt	ALPEIEAAAEDIDGLFVSSVQQVLAAQGSHNFTGNIVTDKAEAQYGDQYGRGAQRTGPGHLYSGNTASEEAKTQYGNKYL	ALPEIEAAAEDIDGLFVSSVQQVLAAQ111111111111111111111YGRGAQRTG222222222222222222222YL	ALPEIEAAAEDIDGLFVSSVQQVLAAQ	GSHNFTGNIVTDKAEAQYGDQ	28	48	YGRGAQRTG	9	PGHLYSGNTASEEAKTQYGNK	58	78	YL	HTVTYTGNRAEGNSTNHYGHN
>jgi_Veral1_4557_VDBG_018	NRLLQEVCLESMQKAATARHAQNIQDVKAIHDSTALAGYINTDDLGAIDQDIRHVTADTRSVAVAGVVKGVDFNSLFSKR	NRLLQEVCLESMQKAATAR111111111111111111111NTDDLGA222222222222222222222KGVDFNSLFSKR	NRLLQEVCLESMQKAATAR	HAQNIQDVKAIHDSTALAGYI	20	40	NTDDLGA	7	IDQDIRHVTADTRSVAVAGVV	48	68	KGVDFNSLFSKR	TMLSVFLTFELERLFAVTGDQ
>jgi_Veren1_621292_estExt	VESAAHGVDNLLLAAAKEALAGHQYRNVTIKGKAQTGDSFSSDWRGKAQGAFHIYDGILVDKTAKALVGNKYGGKDFWDE	VESAAHGVDNLLLAAAKEAL1111111111111111111FSSDWRGKAQG222222222222222222222YGGKDFWDE	VESAAHGVDNLLLAAAKEAL	AGHQYRNVTIKG--KAQTGDS	21	39	FSSDWRGKAQG	11	AFHIYDGILVDKTAKALVGNK	51	71	YGGKDFWDE
>jgi_Wesor1_271730_CE2717	TLTDANEQDRFLRAVAGHSYIRTQNKGKTRALMGDEISEEVAQKGITNIGRKHAYVDTTNSDDARVLMGNRIGVKKSFLD	TLTDANEQDRFLRAV111111111111111111111ISEEVAQKGITNIG222222222222222222222IGVKKSFLD	TLTDANEQDRFLRAV	AGHSYIRTQNKGKTRALMGDE	16	36	ISEEVAQKGITNIG	14	RKHAYVDTTNSDDARVLMGNR	51	71	IGVKKSFLD	TGHRYLGTTIHGRGHHL-GDH
>jgi_Wesor1_504224_estExt	LRVLEADQVSCGVILSQVRSKRSDHDIGHVVTSDNSRALVGMPESVVGKINQRIAGVRTDGGSRAVVGVYSSDGLKDFWA	LRVLEADQVSCGVILSQVRSKR111111111111111111111ESVVGK222222222222222222222SSDGLKDFWA	LRVLEADQVSCGVILSQVRSKR	SDHDIGHVVTSDNSRALVGMP	23	43	ESVVGK	6	INQRIAGVRTDGGSRAVVGVY	50	70	SSDGLKDFWA	HHQHTSGVSTQNHSQAFVGSA
